# Supplementary material for: A suppressor of dioxygenase inhibition in a yeast model of SDH deficiency
Source: Endocr Relat Cancer. 2022 Mar 21;29(6):345–58. doi: 10.1530/ERC-21-0349 (PMC9175558; doi:10.1530/ERC-21-0349)
Supplement: Supplementary Table 1 [file supplementary_table_1.xlsx]

## Sheet: WT vs sdh1
	Protein	Gene	Protein description	WT/sdh1	log2(WT/sdh1)	p value	log10(p value)	p value FDR corrected	Peptide count	Unique peptide count	Sequence coverage	Idenification FDR	sdh1 F25 128N Sample Sdh1	sdh1 F25 128C Sample Sdh1	sdh1 F25 129N Sample Sdh1	wt F25 126 Sample WT	wt F25 127N Sample WT	wt F25 127C Sample WT
1	P36172	VBA5	Vacuolar basic amino acid transporter 5 OS=Saccharomyces cerevisiae (strain ATCC 204508 / S288c) OX=559292 GN=VBA5 PE=3 SV=1	19.9853	4.32087	6.0399e-07	6.21897	2.797e-06	1	1	0.0206186	0.000230574	7.57437	7.06323	6.26589	11.954	11.5025	10.4096
2	P38971	ALP1	Basic amino-acid permease OS=Saccharomyces cerevisiae (strain ATCC 204508 / S288c) OX=559292 GN=ALP1 PE=1 SV=2	14.9885	3.90579	1.26823e-06	5.8968	5.41389e-06	1	1	0.0279232	0.00023084	6.11865	6.15751	5.35794	10.5194	9.04326	9.78876
3	Q2V2P0	YPR145C-A	Uncharacterized protein YPR145C-A OS=Saccharomyces cerevisiae (strain ATCC 204508 / S288c) OX=559292 GN=YPR145C-A PE=4 SV=1	13.118	3.71348	8.51809e-06	5.06966	2.93702e-05	1	1	0.128205	0.00650759	4.69939	4.08116	4.46872	8.1788	8.87137	7.33954
4	Q06236	SHH4	Mitochondrial inner membrane protein SHH4 OS=Saccharomyces cerevisiae (strain ATCC 204508 / S288c) OX=559292 GN=SHH4 PE=1 SV=1	11.882	3.5707	4.21819e-10	9.37487	5.1606e-09	5	5	0.345238	0	11.2744	11.29	10.7961	15.0369	14.5394	14.4963
5	Q08969	GRE1	Protein GRE1 OS=Saccharomyces cerevisiae (strain ATCC 204508 / S288c) OX=559292 GN=GRE1 PE=1 SV=1	11.2918	3.4972	3.06769e-09	8.51319	2.83235e-08	6	6	0.702381	0	8.69422	8.98577	8.27159	12.4407	11.888	12.1145
6	Q04487	SHH3	Mitochondrial inner membrane protein SHH3 OS=Saccharomyces cerevisiae (strain ATCC 204508 / S288c) OX=559292 GN=SHH3 PE=3 SV=1	10.5546	3.3998	3.67644e-10	9.43457	4.63837e-09	7	7	0.367347	0	11.6042	11.6477	11.1708	15.1988	14.6914	14.7319
7	P40188	RGI2	Respiratory growth induced protein 2 OS=Saccharomyces cerevisiae (strain ATCC 204508 / S288c) OX=559292 GN=RGI2 PE=1 SV=1	9.60211	3.26335	1.62882e-06	5.78813	6.76671e-06	11	11	0.72561	0	11.0863	11.2069	10.7856	14.7905	13.7434	14.335
8	Q02207	FOX2	Peroxisomal hydratase-dehydrogenase-epimerase OS=Saccharomyces cerevisiae (strain ATCC 204508 / S288c) OX=559292 GN=FOX2 PE=2 SV=1	9.31577	3.21968	1.47235e-07	6.83199	7.91608e-07	51	51	0.668889	0	13.9725	14.0301	13.3709	16.9856	17.1766	16.8703
9	P37298	SDH4	Succinate dehydrogenase [ubiquinone] cytochrome b small subunit, mitochondrial OS=Saccharomyces cerevisiae (strain ATCC 204508 / S288c) OX=559292 GN=SDH4 PE=1 SV=1	9.045	3.17712	1.3948e-11	10.8555	3.77807e-10	9	9	0.480663	0	13.3256	13.2634	12.9699	16.5494	16.214	16.3268
10	P21801	SDH2	Succinate dehydrogenase [ubiquinone] iron-sulfur subunit, mitochondrial OS=Saccharomyces cerevisiae (strain ATCC 204508 / S288c) OX=559292 GN=SDH2 PE=1 SV=1	8.99543	3.16919	1.57797e-09	8.8019	1.58582e-08	23	23	0.699248	0	14.901	14.8621	14.3904	18.0373	17.6685	17.9552
11	P40088	FTR1	Plasma membrane iron permease OS=Saccharomyces cerevisiae (strain ATCC 204508 / S288c) OX=559292 GN=FTR1 PE=1 SV=1	8.86836	3.14867	8.4894e-06	5.07112	2.9301e-05	12	12	0.185644	0	11.1331	11.4316	10.8697	15.0567	13.8809	13.9427
12	P39987	ECM10	Heat shock protein SSC3, mitochondrial OS=Saccharomyces cerevisiae (strain ATCC 204508 / S288c) OX=559292 GN=ECM10 PE=3 SV=1	8.82169	3.14106	4.14105e-10	9.38289	5.09429e-09	38	21	0.540373	0	12.3559	12.5086	12.0372	15.6351	15.5507	15.1391
13	Q12031	ICL2	Mitochondrial 2-methylisocitrate lyase OS=Saccharomyces cerevisiae (strain ATCC 204508 / S288c) OX=559292 GN=ICL2 PE=1 SV=1	8.66548	3.11528	8.56191e-10	9.06743	9.41174e-09	31	31	0.615652	0	13.2992	12.9881	12.8389	16.0224	16.3033	16.1462
14	P33421	SDH3	Succinate dehydrogenase [ubiquinone] cytochrome b subunit, mitochondrial OS=Saccharomyces cerevisiae (strain ATCC 204508 / S288c) OX=559292 GN=SDH3 PE=1 SV=1	8.58352	3.10157	1.60213e-09	8.7953	1.60249e-08	7	7	0.308081	0	12.7448	12.7133	12.2402	15.8454	15.4558	15.7018
15	P38857	MPC2	Mitochondrial pyruvate carrier 2 OS=Saccharomyces cerevisiae (strain ATCC 204508 / S288c) OX=559292 GN=MPC2 PE=1 SV=1	8.19678	3.03506	2.65889e-07	6.5753	1.34796e-06	5	4	0.503876	0	9.82803	9.69144	10.3864	12.6107	13.5716	12.8287
16	Q00711	SDH1	Succinate dehydrogenase [ubiquinone] flavoprotein subunit, mitochondrial OS=Saccharomyces cerevisiae (strain ATCC 204508 / S288c) OX=559292 GN=SDH1 PE=1 SV=1	8.18642	3.03323	6.82511e-08	7.16589	4.10333e-07	49	41	0.765625	0	15.9248	15.9154	15.5678	18.8826	18.8069	18.8181
17	P02294	HTB2	Histone H2B.2 OS=Saccharomyces cerevisiae (strain ATCC 204508 / S288c) OX=559292 GN=HTB2 PE=1 SV=2	0.285476	-1.80856	1.11424e-06	5.95302	4.81612e-06	19	2	0.900763	0	11.229	10.5799	11.1052	8.8209	9.19378	9.47373
18	P53066	YGL242C	Ankyrin repeat-containing protein YGL242C OS=Saccharomyces cerevisiae (strain ATCC 204508 / S288c) OX=559292 GN=YGL242C PE=1 SV=1	0.273699	-1.86934	1.18636e-06	5.92578	5.1003e-06	1	1	0.0497238	0.00199115	9.4424	10.0276	9.42373	7.55951	7.76655	7.95966
19	Q04231	RAD33	DNA repair protein RAD33 OS=Saccharomyces cerevisiae (strain ATCC 204508 / S288c) OX=559292 GN=RAD33 PE=1 SV=1	0.266503	-1.90777	1.70843e-11	10.7674	4.41112e-10	3	3	0.112994	0	8.82308	8.96583	8.73828	7.00434	6.8072	6.99233
20	Q99315	TY3B-G	Transposon Ty3-G Gag-Pol polyprotein OS=Saccharomyces cerevisiae (strain ATCC 204508 / S288c) OX=559292 GN=TY3B-G PE=1 SV=3	0.178595	-2.48523	1.28218e-05	4.89205	4.18074e-05	2	1	0.0116354	0.000453206	8.16734	7.63684	7.33232	5.15907	5.24608	5.27565
21	Q08492	BUD21	Bud site selection protein 21 OS=Saccharomyces cerevisiae (strain ATCC 204508 / S288c) OX=559292 GN=BUD21 PE=1 SV=1	0.0927007	-3.43128	5.88896e-05	4.22996	0.000160644	1	1	0.0981308	0	7.02881	6.71564	8.17302	3.83101	3.8389	3.95372
FDR = False Discovery Rate - In column M any number below 0.01 is more than 99% accurate
Columns N-S are raw measurements of each sample

## Sheet: WT vs sdh2
	Protein	Gene	Protein description	WT/sdh2	log2(WT/sdh2)	p value	log10(p value)	p value FDR corrected	Peptide count	Unique peptide count	Sequence coverage	Identification FDR	sdh2 F25 129C Sample Sdh2	sdh2 F25 130N Sample Sdh2	sdh2 F25 130C Sample Sdh2	wt F25 126 Sample WT	wt F25 127N Sample WT	wt F25 127C Sample WT
1	P36172	VBA5	Vacuolar basic amino acid transporter 5 OS=Saccharomyces cerevisiae (strain ATCC 204508 / S288c) OX=559292 GN=VBA5 PE=3 SV=1	35.4673	5.14842	7.78055e-06	5.10899	2.30664e-05	1	1	0.0206186	0.000230574	5.99632	6.18006	6.20481	11.9408	11.4892	10.3964
2	Q2V2P0	YPR145C-A	Uncharacterized protein YPR145C-A OS=Saccharomyces cerevisiae (strain ATCC 204508 / S288c) OX=559292 GN=YPR145C-A PE=4 SV=1	15.7879	3.98075	5.86426e-06	5.23179	1.81107e-05	1	1	0.128205	0.00650759	3.81297	4.4184	4.17644	8.16558	8.85815	7.32633
3	Q08969	GRE1	Protein GRE1 OS=Saccharomyces cerevisiae (strain ATCC 204508 / S288c) OX=559292 GN=GRE1 PE=1 SV=1	14.9739	3.90437	1.36038e-08	7.86634	1.07118e-07	6	6	0.702381	0	8.31498	8.11522	8.26023	12.4274	11.8748	12.1013
4	Q06236	SHH4	Mitochondrial inner membrane protein SHH4 OS=Saccharomyces cerevisiae (strain ATCC 204508 / S288c) OX=559292 GN=SHH4 PE=1 SV=1	14.8698	3.89431	3.21483e-07	6.49284	1.47949e-06	5	5	0.345238	0	10.7815	10.7968	10.7717	15.0237	14.5262	14.4831
5	Q04487	SHH3	Mitochondrial inner membrane protein SHH3 OS=Saccharomyces cerevisiae (strain ATCC 204508 / S288c) OX=559292 GN=SHH3 PE=3 SV=1	14.0062	3.80799	1.96205e-07	6.70729	9.76368e-07	7	7	0.367347	0	11.0616	11.0826	11.0143	15.1856	14.6782	14.7187
6	P21801	SDH2	Succinate dehydrogenase [ubiquinone] iron-sulfur subunit, mitochondrial OS=Saccharomyces cerevisiae (strain ATCC 204508 / S288c) OX=559292 GN=SDH2 PE=1 SV=1	13.2749	3.73062	1.89324e-08	7.72279	1.36491e-07	23	23	0.699248	0	14.1015	14.1566	14.1714	18.0241	17.6553	17.942
7	P33421	SDH3	Succinate dehydrogenase [ubiquinone] cytochrome b subunit, mitochondrial OS=Saccharomyces cerevisiae (strain ATCC 204508 / S288c) OX=559292 GN=SDH3 PE=1 SV=1	11.2935	3.49742	2.69822e-09	8.56892	2.90845e-08	7	7	0.308081	0	12.1627	12.229	12.0794	15.8322	15.4426	15.6886
8	P40188	RGI2	Respiratory growth induced protein 2 OS=Saccharomyces cerevisiae (strain ATCC 204508 / S288c) OX=559292 GN=RGI2 PE=1 SV=1	10.8999	3.44625	6.99705e-06	5.15508	2.10671e-05	11	11	0.72561	0	10.9096	10.7482	10.8326	14.7773	13.7301	14.3218
9	P37298	SDH4	Succinate dehydrogenase [ubiquinone] cytochrome b small subunit, mitochondrial OS=Saccharomyces cerevisiae (strain ATCC 204508 / S288c) OX=559292 GN=SDH4 PE=1 SV=1	10.851	3.43975	2.37499e-12	11.6243	2.31132e-10	9	9	0.480663	0	12.8334	13.0781	12.8198	16.5362	16.2008	16.3136
10	Q12031	ICL2	Mitochondrial 2-methylisocitrate lyase OS=Saccharomyces cerevisiae (strain ATCC 204508 / S288c) OX=559292 GN=ICL2 PE=1 SV=1	10.5358	3.39723	1.34625e-08	7.87087	1.06194e-07	31	31	0.615652	0	12.5787	13.0898	12.5722	16.0092	16.2901	16.133
11	Q02207	FOX2	Peroxisomal hydratase-dehydrogenase-epimerase OS=Saccharomyces cerevisiae (strain ATCC 204508 / S288c) OX=559292 GN=FOX2 PE=2 SV=1	10.4262	3.38214	4.49304e-12	11.3475	3.56314e-10	51	51	0.668889	0	13.7474	13.4109	13.6882	16.9724	17.1634	16.8571
12	P39987	ECM10	Heat shock protein SSC3, mitochondrial OS=Saccharomyces cerevisiae (strain ATCC 204508 / S288c) OX=559292 GN=ECM10 PE=3 SV=1	10.0098	3.32334	3.88162e-08	7.41099	2.48033e-07	38	21	0.540373	0	12.2084	12.074	12.0328	15.6219	15.5374	15.1259
13	P38857	MPC2	Mitochondrial pyruvate carrier 2 OS=Saccharomyces cerevisiae (strain ATCC 204508 / S288c) OX=559292 GN=MPC2 PE=1 SV=1	9.74515	3.28468	2.88119e-06	5.54043	9.76747e-06	5	4	0.503876	0	9.53375	9.75203	9.83161	12.5975	13.5584	12.8155
14	P47081	COX16	Cytochrome c oxidase assembly protein COX16, mitochondrial OS=Saccharomyces cerevisiae (strain ATCC 204508 / S288c) OX=559292 GN=COX16 PE=1 SV=1	9.55614	3.25643	1.13592e-06	5.94465	4.33758e-06	7	7	0.483051	0	10.488	10.4941	10.4856	13.4455	14.085	13.7066
15	Q07500	NDE2	External NADH-ubiquinone oxidoreductase 2, mitochondrial OS=Saccharomyces cerevisiae (strain ATCC 204508 / S288c) OX=559292 GN=NDE2 PE=1 SV=1	9.50543	3.24875	4.49707e-10	9.34707	7.20993e-09	41	39	0.704587	0	14.2289	14.2573	14.1973	17.5986	17.4225	17.4087
16	P13587	ENA1	Sodium transport ATPase 1 OS=Saccharomyces cerevisiae (strain ATCC 204508 / S288c) OX=559292 GN=ENA1 PE=1 SV=1	8.7	3.12	0	6.52	0	26	2	0.3465	0	11.78	11.69	11.92	14.84	15.29	14.62
17	P13711	POX1	Acyl-coenzyme A oxidase OS=Saccharomyces cerevisiae (strain ATCC 204508 / S288c) OX=559292 GN=POX1 PE=3 SV=2	8.67423	3.11674	2.64369e-07	6.57779	1.25033e-06	35	35	0.510695	0	12.8409	12.8306	12.8376	15.7905	16.2162	15.8526
18	P43635	CIT3	Citrate synthase 3, mitochondrial OS=Saccharomyces cerevisiae (strain ATCC 204508 / S288c) OX=559292 GN=CIT3 PE=1 SV=1	8.46219	3.08103	2.85605e-17	16.5442	4.22791e-14	27	26	0.650206	0	13.5203	13.6038	13.5197	16.6212	16.6748	16.591
19	P04710	AAC1	ADP,ATP carrier protein 1 OS=Saccharomyces cerevisiae (strain ATCC 204508 / S288c) OX=559292 GN=AAC1 PE=1 SV=1	8.26505	3.04702	1.45137e-09	8.83822	1.77932e-08	24	16	0.576052	0	12.2858	12.3532	12.2076	15.5209	15.1857	15.2811
20	P53982	IDP3	Isocitrate dehydrogenase [NADP] OS=Saccharomyces cerevisiae (strain ATCC 204508 / S288c) OX=559292 GN=IDP3 PE=3 SV=1	8.18428	3.03286	8.17018e-08	7.08777	4.63394e-07	30	23	0.602381	0	12.5178	12.4476	12.5028	15.4717	15.7469	15.3482
21	P53066	YGL242C	Ankyrin repeat-containing protein YGL242C OS=Saccharomyces cerevisiae (strain ATCC 204508 / S288c) OX=559292 GN=YGL242C PE=1 SV=1	0.277814	-1.84781	9.86746e-08	7.00579	5.45042e-07	1	1	0.0497238	0.00199115	9.6052	9.67827	9.50603	7.5463	7.75334	7.94645
22	P02294	HTB2	Histone H2B.2 OS=Saccharomyces cerevisiae (strain ATCC 204508 / S288c) OX=559292 GN=HTB2 PE=1 SV=2	0.272293	-1.87677	5.74148e-07	6.24098	2.39868e-06	19	2	0.900763	0	10.8602	11.2624	10.9565	8.80769	9.18056	9.46051
23	P40917	CIN5	AP-1-like transcription factor YAP4 OS=Saccharomyces cerevisiae (strain ATCC 204508 / S288c) OX=559292 GN=CIN5 PE=1 SV=1	0.250589	-1.9966	8.85414e-09	8.05285	7.5328e-08	2	2	0.0576271	0.000232829	10.024	10.4286	10.0832	8.01893	8.21577	8.31127
24	Q05021	TAF7	Transcription initiation factor TFIID subunit 7 OS=Saccharomyces cerevisiae (strain ATCC 204508 / S288c) OX=559292 GN=TAF7 PE=1 SV=1	0.214987	-2.21768	6.11016e-08	7.21395	3.62286e-07	8	8	0.155932	0	11.8293	12.3012	11.9685	9.68159	9.87032	9.89404
25	Q08492	BUD21	Bud site selection protein 21 OS=Saccharomyces cerevisiae (strain ATCC 204508 / S288c) OX=559292 GN=BUD21 PE=1 SV=1	0.107384	-3.21914	3.41656e-06	5.46641	1.13147e-05	1	1	0.0981308	0	6.58622	7.2933	7.36191	3.8178	3.82569	3.9405
FDR : False Discovery Rate. In column M any value below 0.01 is estimated to be more than 99% accurate
Columns N-S are raw measurements of each sample
