# Supplementary material for: A suppressor of dioxygenase inhibition in a yeast model of SDH deficiency
Source: Endocr Relat Cancer. 2022 Mar 21;29(6):345–58. doi: 10.1530/ERC-21-0349 (PMC9175558; doi:10.1530/ERC-21-0349)
Supplement: Supplementary Table 2 [file supplementary_table_2.xlsx]

## Sheet: Sheet1
Average	2-Methylglutarate	2-Oxoglutarate	ADP	ATP	Acetate	Alanine	Arginine	Asparagine	Aspartate	Butyrate	Choline	Citrate	Ethanol	Formate	Fumarate	Galactitol	Galactose	Glutamate	Glutamine	Glycerol	Glycine	Histidine	Hypoxanthine	Inosine	Isoleucine	Isovalerate	Leucine	Lysine	Methanol	NAD+	Ornithine	Phenylalanine	Proline	Propionate	Pyruvate	Succinate	Threonine	Trehalose	Tryptophan	Tyrosine	Uridine	Valine	sn-Glycero-3-phosphocholine		2-Isopropylmalic acid	Orotidine	Thiamine
WT	3.4	10.0667	3.83333	35.4333	555.967	119.533	273.033	26.9	49.1	2.53333	0.5	331.4	433.5	8.83333	1.63333	282.867	22.9333	402.667	213.667	677.967	16.2667	1075.77	8.8	27.8	7.23333	1.6	6.06667	2657.67	12.2333	12.9	130.233	8.26667	91.4333	8.63333	3.73333	8.7	27.1333	725.067	5	32.8333	7.7	15.7333	23.6667		846.233	44.9333	70.9333
WT T	3.36667	8.9	5.03333	39.9667	621.633	120.933	270.1	24.8667	51.4	2.96667	4.3	293.933	381.267	9.3	1.93333	341.867	27.8	415.4	214.733	804.6	16.7	1061.83	14.0333	40.3333	7.43333	1.73333	6.76667	2917.9	12.7333	13.5667	101.9	8.9	98.1	10.4333	3.53333	9.96667	25.7333	785.2	5.16667	31.9333	9	17.3667	83.2667		830.333	56.8	79.3667
S1 U	1.2	5.2	4.23333	33.1667	738.433	65.2	174.167	13.9	44.2667	3.26667	0.5	272.2	319.2	11.2667	0	336	10.0667	251.867	167.067	374.267	27.8667	697.333	6	8.76667	6.46667	2.4	8.76667	2386.57	12.4333	10.0333	118.733	10.8	72.6667	11.5667	2.53333	42.9	26	781.533	14.4	34.5333	3.46667	14.0333	13.6		106.4	49.3667	33.6
S1 T	1.26667	6.4	5.06667	32.3	691.733	73.1333	177.667	13.3333	46.3667	3.26667	4.73333	290.867	360.733	9.6	0	396.633	9.9	229.833	133.033	418.3	28.5667	1007.27	5.83333	8.56667	6.06667	2.7	6.76667	2467.6	11.8	10.0333	70.4	9.5	74.2	11.8667	2.46667	36.2333	22.3	755.967	9.86667	32.3333	3.63333	12.5667	83.1		231.4	57.4333	42.3333
S2 U	0.833333	5.4	6.56667	34.1	739.4	68.9667	183.367	21.6667	47.9667	3.16667	0.566667	293.933	326.4	10.9333	0	348.533	11.2	234.833	173.3	396.167	29.1	832.067	4.9	6.56667	6.83333	3.1	8.46667	2422.7	12.0333	10.4	110.467	11.4667	68.7333	12.0667	2.7	46.8333	26.6	727.333	12	36.2667	3.46667	14.6667	13.5667		151.767	49.3	33.4333
S2 T	2.2	6.46667	8.66667	32.2333	753.967	88.7667	186.433	21.2333	57.1333	3.43333	5.1	294.633	435.9	10.9	0	427.267	14.1	236.3	158.2	522.833	31.0667	1027.27	6.96667	8.36667	6.66667	4.03333	7.03333	2613.87	12.4667	10.2667	75.4	10.4	74.5	12.6667	3.13333	42.3333	27.0333	664.667	8.96667	36.8667	4.23333	13.2333	88.4667		454.1	66.2667	45
StDev
WT U	0.1	0.404145	0.404145	0.907377	20.9689	1.36504	6.55159	1.11355	1.90788	0.321455	0.1	6.10492	103.008	0.680686	0.251661	9.84395	3.61156	4.80867	7.04367	20.3962	0.602771	119.324	1.41067	0.72111	0.152753	0.2	0.11547	73.4578	0.568624	0.264575	1.72143	0.321455	5.15396	0.321455	0.472582	1.08167	0.416333	32.9552	0.264575	1.80093	0.1	0.351188	0.251661		8.6031	2.31589	1.45717
WT T	0.305505	2.12838	1.02632	4.2004	66.292	11.5518	27.5578	4.04516	4.25793	0.208167	0.556776	31.1444	177.803	1	0.152753	27.212	5.30754	38.0004	19.4998	65.0408	2.69072	190.949	1.26623	4.13562	0.80829	0.251661	0.986577	260.708	0.950438	1.30128	6.76387	0.9	12.1803	1.40119	1.25033	1.15902	5.47205	64.7605	0.665833	3.88115	0.866025	2.02073	7.13956		75.3404	5.63116	8.7409
S1 U	0.2	1.253	0.80829	3.98037	83.9384	2.72213	9.52593	1.90526	2.53246	0.288675	0.264575	18.724	30.649	1.42244	0	19.1632	2.3029	21.07	15.8863	27.0868	1.2741	100.878	0.6245	1.12398	0.550757	0.360555	0.737111	138.374	0.650641	0.404145	5.31539	0.7	6.01193	1.23423	0.351188	3.96863	3.24191	36.775	2.85832	3.26241	0.057735	1.30512	1.85203		7.25465	6.26924	3.04467
S1 T	0.208167	0.781025	0.11547	1.22882	30.3615	3.5019	24.3734	0.404145	4.05504	0.321455	0.321455	82.1372	25.3143	0.556776	0	61.919	2.17945	12.7453	3.139	19.4648	1.10604	122.191	0.305505	0.602771	0.11547	0.2	0.602771	134.969	0.6245	0.416333	5.3507	0.264575	0.8544	0.70946	0.208167	2.87112	1.73205	25.9679	0.585947	0.70946	0.288675	0.152753	2.3516		29.2005	3.25781	1.2741
S2 U	0.152753	0.556776	0.665833	0.34641	8.50823	4.42869	6.11583	2.38607	2.77909	0.351188	0.057735	9.943	28.4626	0.251661	0	8.59438	0.52915	12.45	12.3049	19.1234	1.9	259.894	0.556776	0.23094	0.152753	0.360555	0.251661	141.163	0.11547	0.3	3.33067	0.378594	4.32936	0.929157	0.458258	2.45425	1.11355	43.1711	0.72111	0.763763	0.11547	0.321455	1.87172		15.111	2.2	2.05264
S2 T	0.2	1.07858	0.85049	1.11505	13.9715	3.42685	6.35164	1.45717	2.63122	0.378594	0.264575	14.1196	12.9155	0.655744	0	37.6489	1.60935	4.25793	8.64176	12.454	2.58908	315.986	0.873689	0.351188	0.378594	0.585947	0.404145	21.5663	0.680686	0.568624	5.24214	0.2	7.35459	0.665833	0.680686	1.09697	2.50067	101.691	1.06927	3.28836	0.404145	0.873689	5.09346		42.2966	1.16762	0.556776
U : Untreated
T : Treated
All values are absolute sample concentrations (µM)
Concentrations of 2-Isopropylmalic acid, orotidine and thiamine are not absolute, but can be compared relative to each other
